# Supplementary material for: AAV-Mediated Gene Delivery in Adult GM1-Gangliosidosis Mice Corrects Lysosomal Storage in CNS and Improves Survival
Source: PLoS One. 2010 Oct 18;5(10):e13468. doi: 10.1371/journal.pone.0013468 (PMC2956705; doi:10.1371/journal.pone.0013468)
Supplement: Table S1 — Cortical ganglioside distribution in adult GM1 Mice, 1 month post AAV ic injection. (0.03 MB XLS) [file pone.0013468.s001.xls]

## Sheet: Table S1 - 1 month
Table S1: Cortical ganglioside distribution in adult GM1 Mice, 1 month post AAV ic injection a
				GM3								GM2								GM1								GD1a										GT1a							GD1b
Genotype	Treatment	Age b		Percent c			Concentration d					Percent c			Concentration d					Percent c			Concentration d					Percent c			Concentrationd		Concentration d					Percent c			Concentration d				Percent c			Concentration d
bgal -/-	-	60																		46.4	+	1.5	370.4	+	17.8			25.2	+	1	39.8	39.8	200.4	+	3.7			2	+	0.1	15.8	+	1.4		6.5	+	0.4	52.3	+
bgal +/-	-	90																		12.74	+	1.67	62.6	+	10.5			38	+	1	39.8	39.8	184.6	+	1.3			3.9	+	0.3	18.9	+	1.3		9.3	+	0.4	45.2	+
bgal -/-	-	90																		54.1	+	0.4#	545.8	+	55.9	#		19.1	+	0.6#	18.6	18.6	194.1	+	25.2			2.9	+	0.1#	28.9	+	3.2#		6.4	+	0.3#	64.7	+
bgal -/-	PBS	90																		52.6	+	0.6#	456.5	+	18	#		19.4	+	0.3#	38	38	168.7	+	6.9			2.9	+	0.2#	24.8	+	0.9		6.6	+	0.5#	56.9	+
bgal -/-	AAV-T	90		2.7	+	0.1	17	+	0.6			0.8	+	0.1	4.8	+	0.6			15	+	0.7*	95.2	+	1.5	*		34.9	+	1.6*			222.7	+	17.3			4.2	+	0.2*	27.0	+	0.8		8.6	+	0.5*	54.8	+
bgal -/-	AAV-TC	90		3.6	+	0.2	20	+	0.8			0.8	+	0.1	4.4	+	0.5			16	+	1.2*	89.8	+	6.3	*		32.4	+	0.5*			181.9	+	7.7			4.1	+	0.2*	23.3	+	1.7		9.4	+	0.5*	52.8	+
a Gangliosides identified according to the nomenclature system of Svennerholm. Values represent the mean + SEM. N = 3 per group
b Age of mice at time of analysis in days.
c Determined from densitometric scanning of HPTLC plates.
d Concentration expressed as mg sialic acid/100 mg dry weight.
* Indicates that the value is significantly different from that of the untreated bgal -/- mice at P < 0.01.
# Indicates that the value is significantly different from that of the untreated bgal +/- mice at P < 0.01.
[truncated: 13 more columns]
