# Supplementary material for: AAV-Mediated Gene Delivery in Adult GM1-Gangliosidosis Mice Corrects Lysosomal Storage in CNS and Improves Survival
Source: PLoS One. 2010 Oct 18;5(10):e13468. doi: 10.1371/journal.pone.0013468 (PMC2956705; doi:10.1371/journal.pone.0013468)
Supplement: Table S2 — Cortical ganglioside distribution in adult GM1 mice, 4 months post AAV ic injection. (0.03 MB XLS) [file pone.0013468.s002.xls]

## Sheet: Table S2 - 4 months
Table S2: Cortical ganglioside distribution in adult GM1 mice, 4 months post AAV ic injection a
				GM1								GD1a								GT1a							GD1b									GT1b							GQ1b
Genotype	Treatment	Age b		Percent c			Concentration d					Percent c			Concentration d					Percent c			Concentration d				Percent c			Concentration d						Percent c			Concentration d				Percent c			Concentration d
bgal +/-	-	180		15.6	+	0.3	79.3	+	3.4			37.6	+	1.8	190.6	+	4.5			3.3	+	0.1	16.8	+	0.4		7.0	+	0.7	35.7	+	3.6	+	4.5		28.8	+	0.8	146.8	+	7.1		7.8	+	0.5	39.5	+	3.5
bgal -/-	-	180		64.3	+	2.0#	671.1	+	11	#		13.7	+	0.2#	143.2	+	0.6	#		1.8	+	0.1#	18.4	+	0.9		4.6	+	0.3#	48.2	+	8	+	3.8		12	+	1.2#	125.5	+	14.7		3.6	+	0.6#	38.1	+	6.6
bgal -/-	PBS	180		67.1	+	2.1#	739.9	+	31.3	#		13.8	+	0.3#	152.3	+	3.5	#		1.7	+	0.1#	18.1	+	0.4		3.2	+	0.1#	35.6	+	3.1	+	1.3		11.2	+	1.3#	122.5	+	13.2		3	+	0.5#	33.3	+	4.5
bgal -/-	AAV-T	180		17.2	+	0.8*	91.4	+	7.2	*		36.9	+	1.9*	196.4	+	16.6	*		3.7	+	0.1*	19.5	+	1.1		6.7	+	0.3*	35.2	+	1.7	+	0.4		27.8	+	1.4*	146.8	+	2.6		7.9	+	0.9*	41.4	+	3.1
bgal -/-	AAV-TC	180		17.2	+	0.9*	97.8	+	9.3	*	36.2	36.2	+	0.6*	205.8	+	14.6	*		3.6	+	0.1*	20.6	+	1.9		6.7	+	0.3*	37.9	+	3.9	+	3.4		27.6	+	1.0*	157.6	+	15.6		8.8	+	0.7*	50.5	+	6.8
a Gangliosides identified according to the nomenclature system of Svennerholm. Values represent the mean + SEM. N = 3 per group
b Age of mice at time of analysis in days.
c Determined from densitometric scanning of HPTLC plates.
d Concentration expressed as mg sialic acid/100 mg dry weight.
* Indicates that the value is significantly different from that of the untreated bgal -/- mice at P < 0.01.
# Indicates that the value is significantly different from that of the untreated bgal +/- mice at P < 0.01.
