# Supplementary material for: AAV-Mediated Gene Delivery in Adult GM1-Gangliosidosis Mice Corrects Lysosomal Storage in CNS and Improves Survival
Source: PLoS One. 2010 Oct 18;5(10):e13468. doi: 10.1371/journal.pone.0013468 (PMC2956705; doi:10.1371/journal.pone.0013468)
Supplement: Table S3 — Cortical ganglioside distribution in adult GM1 mice, at endpoint or 10 months post AAV ic injection. (0.03 MB XLS) [file pone.0013468.s003.xls]

## Sheet: Table S3 - Endpoint
Table S3: Cortical ganglioside distribution in adult GM1 mice, at endpoint or 10 months post AAV ic injection a
				GM1								GD1a								GT1a							GD1b									GT1b							GQ1b
Genotype	Treatment	Age b		Percent c			Concentration d					Percent c			Concentration d					Percent c			Concentration d				Percent c			Concentration d						Percent c			Concentration d				Percent c			Concentration d
bgal +/-	-	360		13.58	+	0.17	67.54	+	0.86			34.77	+	0.19	174.3	+	3.58			3.57	+	0.1	17.9	+	0.72		9.58	+	0.15	48.03	+	3.6	+	0.69		27.61	+	0.76	138.5	+	5.85		10.99	+	0.44	55	+	1.22
bgal -/-	-	210-240		65.4	+	0.78	826	+	41.57	#		15.82	+	0.59	192.9	+	11.07	#		1.36	+	0.11	17.4	+	2.34		4.46	+	0.1	56.42	+	8	+	3.3		9.39	+	0.2	118.96	+	9.1		4.14	+	0.35	52.8	+	7.13
bgal -/-	AAV-T	HEP		24.87	+	6.21	151.39	+	45.02	*		30.14	+	1.42	178.9	+	1.76	*		2.66	+	0.35	15.7	+	1.46		9.05	+	0.71	53.58	+	1.7	+	2.1		22.66	+	2.67	133.78	+	11.36		10.62	+	1.14	62.8	+	4.29
bgal -/-	AAV-TC	360		20.81	+	1.71	116.63	+	10.63	*	36.2	31.21	+	0.71	174.6	+	2.45	*		3.35	+	0.06	18.8	+	0.42		9.14	+	0.41	51.12	+	3.9	+	1.86		24.74	+	0.66	138.41	+	3.4		10.76	+	0.3	60.2	+	1.35
a Gangliosides identified according to the nomenclature system of Svennerholm. Values represent the mean + SEM. N = 3 per group
b Age of mice at time of analysis in days.
c Determined from densitometric scanning of HPTLC plates.
d Concentration expressed as mg sialic acid/100 mg dry weight.
* Indicates that the value is significantly different from that of the untreated bgal -/- mice at P < 0.01.
# Indicates that the value is significantly different from that of the untreated bgal +/- mice at P < 0.01.
HEP - Humane endpoint defined by > 20% loss in body weight.
