# Supplementary material for: AAV-Mediated Gene Delivery in Adult GM1-Gangliosidosis Mice Corrects Lysosomal Storage in CNS and Improves Survival
Source: PLoS One. 2010 Oct 18;5(10):e13468. doi: 10.1371/journal.pone.0013468 (PMC2956705; doi:10.1371/journal.pone.0013468)
Supplement: Table S4 — Brainstem+subcortical structures ganglioside distribution in adult GM1 mice, 1 month post AAV ic injection. (0.03 MB XLS) [file pone.0013468.s004.xls]

## Sheet: Table S4 - 1 month
Table S4: Brainstem + subcortical structures ganglioside distribution in adult GM1 mice, 1 month post AAV ic injection a
				GM3								GM2								GM1								GD3										GD1a								GT1a
Genotype	Treatment	Age b		Percent c			Concentration d					Percent c			Concentration d					Percent c			Concentration d					Percent c			Concentrationd		Concentration d					Percent c			Concentration d					Percent c			Concentration d
bgal -/-	-	60																		53.7	+	1.3	283.2	+	4.8						39.8	39.8						8	+	0.4	42.3	+	2.8			3.1	+	0.3	16.1
bgal +/-	-	90																		16.9	+	0.9	51.3	+	5.6			1.4	+	0.1	39.8	39.8	4.1	+	0.4			9.3	+	0.1	28.1	+	1.7			3.4	+	0.1	10.3
bgal -/-	-	90																		59.2	+	1.3#	351.5	+	6.3	#												5.9	+	0.2#	34.9	+	1.3			2.3	+	0.1#	13.9
bgal -/-	PBS	90																		57.5	+	1.4#	315.5	+	27.7	#												5.6	+	0.3#	31.1	+	3.8			2.5	+	0.2#	13.7
bgal -/-	AAV-T	90		1.8	+	0.2	5.8	+	0.7			1.1	+	0.3	3.3	+	0.9			22.7	+	0.5*	73.1	+	4	*		1.5	+	0.1			4.7	+	0.2			10.3	+	0.5*	33.3	+	2.4			3.6	+	0.1*	11.7
bgal -/-	AAV-TC	90		2.7	+	0.4	7.8	+	1.6			0.8	+	0.4	2.2	+	1.1			20.8	+	1.1*	58.1	+	5.6	*		1.3	+	0.3			3.6	+	1.1			10.4	+	0.5*	29.1	+	3.7			3.8	+	0.1*	10.4
a Gangliosides identified according to the nomenclature system of Svennerholm. Values represent the mean + SEM. N = 3 per group
b Age of mice at time of analysis in days.
c Determined from densitometric scanning of HPTLC plates.
d Concentration expressed as mg sialic acid/100 mg dry weight.
* Indicates that the value is significantly different from that of the untreated bgal -/- mice at P < 0.01.
# Indicates that the value is significantly different from that of the untreated bgal +/- mice at P < 0.01.
[truncated: 21 more columns]
