# Supplementary material for: AAV-Mediated Gene Delivery in Adult GM1-Gangliosidosis Mice Corrects Lysosomal Storage in CNS and Improves Survival
Source: PLoS One. 2010 Oct 18;5(10):e13468. doi: 10.1371/journal.pone.0013468 (PMC2956705; doi:10.1371/journal.pone.0013468)
Supplement: Table S8 — Cerebellar ganglioside distribution in adult GM1 mice, at endpoint or 10 months post AAV ic injection. (0.03 MB XLS) [file pone.0013468.s008.xls]

## Sheet: Table S8 - Endpoint
Table S8: Cerebellar ganglioside distribution in adult GM1 mice, at endpoint or 10 months post AAV ic injection a
				GM1								GD3								GD1a								GT1a										GD1b							GT1b
Genotype	Treatment	Age b		Percent c			Concentration d					Percent c			Concentration d					Percent c			Concentration d					Percent c			Concentration d							Percent c			Concentration d					Percent c			Concentration d
bgal +/-	-	360		10.8	+	3.35	30	+	8.67			1.7	+	0.86	5.13	+	2.69			13.49	+	0.41	38.44	+	3.3			6.09	+	0.49	20.1	+	17.5	+	2.49			5.78	+	0.3	16.54	+	1.86		42.72	+	1.88	121.65	+
bgal -/-	-	210-240		67.24	+	0.75	563.4	+	54.35	#		trace			trace					8.9	+	0.7	73.52	+	3.23			2.35	+	0.2	28.6	+	19.94	+	3.22			4.14	+	3.22	34.63	+	3.44		11.98	+	0.25	99.95	+
bgal -/-	AAV-T	HEP		35.11	+	13.47	167.12	+	77.76	*	1.2	0.89	+	0.4	3.6	+	2			10.34	+	0.94	45.4	+	0.76			4.41	+	0.69	23.3	+	19.15	+	1.59			5.63	+	0.55	24.71	+	0.61		27.49	+	6.37	117.78	+
bgal -/-	AAV-TC	360		13.63	+	4.52	34.57	+	12.17	*		1.56	+	0.83	3.79	+	1.93			13.27	+	1.68	33.46	+	4.91	*		4.49	+	1.02	19.4	+	11.42	+	3.0			8.4	+	0.96	21.26	+	3		38.69	+	3.54	96.79	+
a Gangliosides identified according to the nomenclature system of Svennerholm. Values represent the mean + SEM. N = 3 per group
b Age of mice at time of analysis in days.
c Determined from densitometric scanning of HPTLC plates.
d Concentration expressed as mg sialic acid/100 mg dry weight.
* Indicates that the value is significantly different from that of the untreated bgal -/- mice at P < 0.01.
# Indicates that the value is significantly different from that of the untreated bgal +/- mice at P < 0.01.
HEP - Humane endpoint defined by > 20% loss in body weight.
[truncated: 10 more columns]
