# Supplementary material for: AAV-Mediated Gene Delivery in Adult GM1-Gangliosidosis Mice Corrects Lysosomal Storage in CNS and Improves Survival
Source: PLoS One. 2010 Oct 18;5(10):e13468. doi: 10.1371/journal.pone.0013468 (PMC2956705; doi:10.1371/journal.pone.0013468)
Supplement: Table S10 — Spinal Cord ganglioside distribution in adult GM1 mice, 4 month post AAV ic injection. (0.03 MB XLS) [file pone.0013468.s010.xls]

## Sheet: Table S10 - 4 month
Table S10: Spinal Cord ganglioside distribution in adult GM1 mice, 4 month post AAV ic injection a
				GM1								GD3								GD1a								GT1a									GD1b							GT1b
Genotype	Treatment	Age b		Percent c			Concentration d					Percent c			Concentration d					Percent c			Concentration d					Percent c			Concentration d						Percent c			Concentration d				Percentc	Percent c			Concentration d
bgal +/-	-	180		21.9	+	0.8	34.6	+	1			1.1	+	0.2	1.8	+	0.3			11.7	+	1.2	18.5	+	1.5			2.8	+	0.2	11.4	+	4.4	+	0.2		12.0	+	0.3	18.9	+	0.5		24.2	26.9	+	2.3	42.8	+
bgal -/-	-	180		64.8	+	0.7#	235.3	+	6.4	#										5.3	+	0.1#	19.4	+	1			1.4	+	0.1#	11.5	+	5.2	+	0.4		7.0	+	0.2#	25.2	+	0.4#		9.8	12.5	+	0.3#	45.3	+
bgal -/-	PBS	180		63.8	+	1.1#	244.3	+	9.9	#										5.4	+	0.4#	20.5	+	1.2			1.6	+	0.1#	11.1	+	6.1	+	0.1		7.0	+	0.1#	26.7	+	0.3#		8.3	12.8	+	0.1#	49.2	+
bgal -/-	AAV-T	180		34.6	+	7.4*	82.2	+	27.4	*		0.6	+	0.1	1.2	+	0.2			9.5	+	1.3	20.0	+	1.3			2.1	+	0.3*	9.4	+	4.5	+	0.4		9.8	+	0.9*	21	+	2.1		26.2	21.7	+	2.6*	46.0	+
bgal -/-	AAV-TC	180		33.3	+	4.3*	77.3	+	13.3	*		1.7	+	0.5	3.8	+	1.1			9.1	+	1	21.0	+	2.3			1.9	+	0.1	10.4	+	4.4	+	0.3		9.1	+	0.3*	20.9	+	1.4		24.7	23.4	+	1.2*	53.8	+
a Gangliosides identified according to the nomenclature system of Svennerholm. Values represent the mean + SEM. N = 3 per group
b Age of mice at time of analysis in days.
c Determined from densitometric scanning of HPTLC plates.
d Concentration expressed as mg sialic acid/100 mg dry weight.
* Indicates that the value is significantly different from that of the untreated bgal -/- mice at P < 0.01.
# Indicates that the value is significantly different from that of the untreated bgal +/- mice at P < 0.01.
[truncated: 7 more columns]
